# Supplementary material for: Efficiency Improvement Strategies for Public Health Systems: Developing and Evaluating a Taxonomy in the Australian Healthcare System
Source: Healthcare (Basel). 2023 Jul 31;11(15):2177. doi: 10.3390/healthcare11152177 (PMC10419221; doi:10.3390/healthcare11152177)
Supplement: Supplementary file 1 [file healthcare-11-02177-s001.zip]

Archive with 1 entries (1 files):
- healthcare-2491667-supplementary.pdf
